# Supplementary material for: Oligomeric scaffolding for curvature generation by ER tubule-forming proteins
Source: Nat Commun. 2023 May 5;14:2617. doi: 10.1038/s41467-023-38294-y (PMC10162974; doi:10.1038/s41467-023-38294-y)
Supplement: Supplementary file 4 — Source Data [file 41467_2023_38294_MOESM4_ESM.zip › Hu Source Data/SourceData Fig3.xlsx]

## Sheet: Figure 3b
							Yop1p truncations
									Percentage Calculation
								normal			abnormal
								Repeat 1	Repeat 2	Repeat 3	Repeat 1	Repeat 2	Repeat 3
							Vector	31	14	21	69	86	79
							Yop1p	89.9	87.8	86.6	10.1	12.2	13.4
							Yop1p(ΔnAPH)	75	82	85.4	25	18	14.6
							Yop1p(ΔNT-TM1)	81	76.3	66.7	19	23.7	33.3
							Yop1p(cytL-to-GS)	52.1	48.8	41.2	47.9	51.2	58.8
							Yop1(ΔcAPH)	27.6	18.1	20.5	72.4	81.9	79.5
								total cells	normal cells	abnormal cells						Unpaired t test of Vector with Yop1p
						Vector	Repeat 1	61	19	42						Column B	Yop1p
							Repeat 2	66	9	57						vs.	vs.
							Repeat 3	70	15	55						Column A	Vector
								total cells	normal cells	abnormal cells						Unpaired t test
						Yop1p	Repeat 1	109	98	11						P value	0.0002
							Repeat 2	115	101	14						P value summary	***
							Repeat 3	82	71	11						Significantly different (P < 0.05)?	Yes
																One- or two-tailed P value?	Two-tailed
								total cells	normal cells	abnormal cells						t, df	t=13.15, df=4
						Yop1(ΔnAPH)	Repeat 1	116	87	29
							Repeat 2	133	109	24						Unpaired t test of Yop1p with Yop1p ΔnAPH
							Repeat 3	226	193	33						Column C	Yop1p(ΔnAPH)
																vs.	vs.
								total cells	normal cells	abnormal cells						Column B	Yop1p
						Yop1(ΔNT-TM1)	Repeat 1	79	64	15
							Repeat 2	80	61	19						Unpaired t test
							Repeat 3	78	52	26						P value	0.0853
																P value summary	ns
								total cells	normal cells	abnormal cells						Significantly different (P < 0.05)?	No
						Yop1(cytL-to-GS)	Repeat 1	94	49	45						One- or two-tailed P value?	Two-tailed
							Repeat 2	125	61	64						t, df	t=2.274, df=4
							Repeat 3	114	47	67
																Unpaired t test of Yop1p with Yop1p ΔNT-TM1
								total cells	normal cells	abnormal cells						Column D	Yop1p(ΔNT-TM1)
						Yop1(ΔcAPH)	Repeat 1	152	42	110						vs.	vs.
							Repeat 2	149	27	122						Column B	Yop1p
							Repeat 3	156	32	124
																Unpaired t test
																P value	0.0358
																P value summary	*
																Significantly different (P < 0.05)?	Yes
																One- or two-tailed P value?	Two-tailed
																t, df	t=3.112, df=4
																Unpaired t test of Yop1p with Yop1p cytL-to-GS
																Column E	Yop1p(cytL-to-GS)
																vs.	vs.
																Column B	Yop1p
																Unpaired t test
																P value	0.0003
																P value summary	***
																Significantly different (P < 0.05)?	Yes
																One- or two-tailed P value?	Two-tailed
																t, df	t=12.09, df=4
																Unpaired t test of Yop1p with Yop1p ΔcAPH
																Column F	Yop1(ΔcAPH)
																vs.	vs.
																Column B	Yop1p
																Unpaired t test
																P value	<0.0001
																P value summary	****
																Significantly different (P < 0.05)?	Yes
																One- or two-tailed P value?	Two-tailed
																t, df	t=21.93, df=4
