# Supplementary material for: Oligomeric scaffolding for curvature generation by ER tubule-forming proteins
Source: Nat Commun. 2023 May 5;14:2617. doi: 10.1038/s41467-023-38294-y (PMC10162974; doi:10.1038/s41467-023-38294-y)
Supplement: Supplementary file 4 — Source Data [file 41467_2023_38294_MOESM4_ESM.zip › Hu Source Data/SourceData Fig4.xlsx]

## Sheet: Figure 4b
							REEP1/5 WT or chimera protein
																		Unpaired t test of Vector with Yop1p
																		Column B	Yop1p
									Percentage Calculation									vs.	vs.
								normal			abnormal							Column A	Vector
							Vector	31	14	21	69	86	79
							Yop1p	89.9	87.8	86.6	10.1	12.2	13.4					Unpaired t test
							REEP1	8	4.5	19.8	92	95.5	80.2					P value	0.0002
							REEP5	18	7.1	0	82	92.9	100					P value summary	***
							Yop1p F65A/V123A	92	73.9	96.3	8	26.1	3.7					Significantly different (P < 0.05)?	Yes
							REEP5 L61F/G119V	43	29.3	27.7	57	70.7	72.3					One- or two-tailed P value?	Two-tailed
							REEP5 cytLY	22.2	13.4	32	77.8	86.6	68					t, df	t=13.15, df=4
							REEP5 1/2CTHY	54	57.5	62.1	46	42.5	37.9
							REEP1 1/2CTHY	83	87.6	94.7	17	12.4	5.3					Unpaired t test of Yop1p with REEP1
																		Column C	REEP1
																		vs.	vs.
																		Column B	Yop1p
							total cells	normal cells	abnormal cells					total cells	normal cells	abnormal cells
					Vector	Repeat 1	61	19	42			REEP5 L61F/G119V	Repeat 1	72	31	41		Unpaired t test
						Repeat 2	66	9	57				Repeat 2	92	27	65		P value	<0.0001
						Repeat 3	70	15	55				Repeat 3	94	26	68		P value summary	****
																		Significantly different (P < 0.05)?	Yes
							total cells	normal cells	abnormal cells					total cells	normal cells	abnormal cells		One- or two-tailed P value?	Two-tailed
					Yop1p	Repeat 1	109	98	11			REEP5 cytLY	Repeat 1	99	22	77		t, df	t=16.36, df=4
						Repeat 2	115	101	14				Repeat 2	82	11	71
						Repeat 3	82	71	11				Repeat 3	128	41	87		Unpaired t test of Yop1p with REEP5
																		Column D	REEP5
							total cells	normal cells	abnormal cells					total cells	normal cells	abnormal cells		vs.	vs.
					REEP1	Repeat 1	100	8	92			REEP5 1/2CTHY	Repeat 1	87	47	40		Column B	Yop1p
						Repeat 2	66	3	63				Repeat 2	120	69	51
						Repeat 3	81	16	65				Repeat 3	95	59	36		Unpaired t test
																		P value	0.0001
							total cells	normal cells	abnormal cells					total cells	normal cells	abnormal cells		P value summary	***
					REEP5	Repeat 1	139	25	114			REEP1 1/2CTHY	Repeat 1	106	88	18		Significantly different (P < 0.05)?	Yes
						Repeat 2	98	7	91				Repeat 2	89	78	11		One- or two-tailed P value?	Two-tailed
						Repeat 3	64	0	64				Repeat 3	95	90	5		t, df	t=14.98, df=4
							total cells	normal cells	abnormal cells									Unpaired t test of Yop1p with Yop1p F65A/V123A
					Yop1p F65A/V123A	Repeat 1	63	58	5									Column E	Yop1p F65A/V123A
						Repeat 2	92	68	24									vs.	vs.
						Repeat 3	81	78	3									Column B	Yop1p
																		Unpaired t test
																		P value	0.9244
																		P value summary	ns
																		Significantly different (P < 0.05)?	No
																		One- or two-tailed P value?	Two-tailed
																		t, df	t=0.1010, df=4
																		Unpaired t test of REEP5 with REEP5 L61F/G119V
																		Column F	REEP5 L61F/G119V
																		vs.	vs.
																		Column D	REEP5
																		Unpaired t test
																		P value	0.025
																		P value summary	*
																		Significantly different (P < 0.05)?	Yes
																		One- or two-tailed P value?	Two-tailed
																		t, df	t=3.497, df=4
																		Unpaired t test of REEP5 with REEP5 cytLY
																		Column G	REEP5 cytLY
																		vs.	vs.
																		Column D	REEP5
																		Unpaired t test
																		P value	0.1319
																		P value summary	ns
																		Significantly different (P < 0.05)?	No
																		One- or two-tailed P value?	Two-tailed
																		t, df	t=1.889, df=4
																		Unpaired t test of REEP5 with REEP5 1/2CTHY
																		Column H	REEP5 1/2CTHY
																		vs.	vs.
																		Column D	REEP5
																		Unpaired t test
																		P value	0.001
																		P value summary	***
																		Significantly different (P < 0.05)?	Yes
																		One- or two-tailed P value?	Two-tailed
																		t, df	t=8.630, df=4
																		Unpaired t test of REEP1 with REEP1 1/2CTHY
																		Column I	REEP1 1/2CTHY
																		vs.	vs.
																		Column C	REEP1
																		Unpaired t test
																		P value	0.0002
																		P value summary	***
																		Significantly different (P < 0.05)?	Yes
																		One- or two-tailed P value?	Two-tailed
																		t, df	t=13.52, df=4
																		Unpaired t test of Yop1p with REEP1 1/2CTHY
																		Column I	REEP1 1/2CTHY
																		vs.	vs.
																		Column B	Yop1p
																		Unpaired t test
																		P value	0.9295
																		P value summary	ns
																		Significantly different (P < 0.05)?	No
																		One- or two-tailed P value?	Two-tailed
																		t, df	t=0.09424, df=4

## Sheet: Figure 4e
					SPG Mutations				Percentage Calculation
								normal			abnormal					Unpaired t test of REEP1 CTHY with REEP1 CTHY P19R
							REEP1 1/2CTHY	83	87.6	94.7	17	12.4	5.3			Column B	REEP1 CTHYP19R
							REEP1 1/2CTHYP19R	41.5	45.7	32.1	58.5	54.3	67.9			vs.	vs.
							REEP1 1/2CTHYA20E	74.8	71	48	25.2	29	52			Column A	REEP1 CTHY
							REEP1 1/2CTHYW42R	30.9	37.1	49.3	69.1	62.9	50.7
							REEP1 1/2CTHYI70R	12.5	19.7	1.2	87.5	80.3	98.8			Unpaired t test
																P value	0.0008
																P value summary	***
																Significantly different (P < 0.05)?	Yes
							total cells	normal cells	abnormal cells							One- or two-tailed P value?	Two-tailed
					REEP1 1/2CTHY	Repeat 1	106	88	18							t, df	t=9.239, df=4
						Repeat 2	89	78	11
						Repeat 3	95	90	5							Unpaired t test of REEP1 CTHY with REEP1 CTHY A20E
																Column C	REEP1 CTHYA20E
							total cells	normal cells	abnormal cells							vs.	vs.
					REEP1 1/2CTHY P19R	Repeat 1	82	34	48							Column A	REEP1 CTHY
						Repeat 2	81	37	44
						Repeat 3	84	27	57							Unpaired t test
																P value	0.0577
							total cells	normal cells	abnormal cells							P value summary	ns
					REEP1 1/2CTHY A20E	Repeat 1	119	89	30							Significantly different (P < 0.05)?	No
						Repeat 2	107	76	31							One- or two-tailed P value?	Two-tailed
						Repeat 3	102	49	53							t, df	t=2.637, df=4
							total cells	normal cells	abnormal cells							Unpaired t test of REEP1 CTHY with REEP1 CTHY W42R
					REEP1 1/2CTHY W42R	Repeat 1	94	29	65							Column D	REEP1 CTHYW42R
						Repeat 2	70	26	44							vs.	vs.
						Repeat 3	71	35	36			e				Column A	REEP1 CTHY
							total cells	normal cells	abnormal cells							Unpaired t test
					REEP1 1/2CTHY I70R	Repeat 1	80	10	70							P value	0.0015
						Repeat 2	76	15	61							P value summary	**
						Repeat 3	83	1	82							Significantly different (P < 0.05)?	Yes
																One- or two-tailed P value?	Two-tailed
																t, df	t=7.724, df=4
																Unpaired t test of REEP1 CTHY with REEP1 CTHY I70R
																Column E	REEP1 CTHYI70R
																vs.	vs.
																Column A	REEP1 CTHY
																Unpaired t test
																P value	0.0003
																P value summary	***
																Significantly different (P < 0.05)?	Yes
																One- or two-tailed P value?	Two-tailed
																t, df	t=12.14, df=4
