# Supplementary material for: Oligomeric scaffolding for curvature generation by ER tubule-forming proteins
Source: Nat Commun. 2023 May 5;14:2617. doi: 10.1038/s41467-023-38294-y (PMC10162974; doi:10.1038/s41467-023-38294-y)
Supplement: Supplementary file 4 — Source Data [file 41467_2023_38294_MOESM4_ESM.zip › Hu Source Data/SourceData Sup Fig5.xlsx]

## Sheet: Supplementary Figure 5b
	TKO cells								Percentage Calculation
								normal			abnormal
							Vector	0.7	5.6	4.2	99.3	94.4	95.8
							Yop1p	64.4	75.2	72.8	35.6	24.8	27.2
							REEP5	4	9.2	6.7	96	90.8	93.3
							REEP5 1/2CTHY	38.2	22	22.2	61.8	78	77.8
							total cells	normal cells	abnormal cells							Unpaired t test of vector with Yop1p
					Vector	Repeat 1	136	1	135							Column B	Yop1p
						Repeat 2	89	5	84							vs.	vs.
						Repeat 3	120	5	115							Column A	Vector
							total cells	normal cells	abnormal cells							Unpaired t test
					Yop1p	Repeat 1	73	47	26							P value	<0.0001
						Repeat 2	101	76	25							P value summary	****
						Repeat 3	103	75	28							Significantly different (P < 0.05)?	Yes
																One- or two-tailed P value?	Two-tailed
							total cells	normal cells	abnormal cells							t, df	t=18.78, df=4
					REEP5	Repeat 1	151	6	145
						Repeat 2	120	11	109							Unpaired t test of Yop1p with REEP5
						Repeat 3	105	7	98							Column C	REEP5
																vs.	vs.
							total cells	normal cells	abnormal cells							Column B	Yop1p
					REEP5 1/2CTHY	Repeat 1	123	47	76
						Repeat 2	132	29	103							Unpaired t test
						Repeat 3	108	24	84							P value	<0.0001
																P value summary	****
																Significantly different (P < 0.05)?	Yes
																One- or two-tailed P value?	Two-tailed
																t, df	t=17.81, df=4
																Unpaired t test of Yop1p with REEP5 1/2CTHY
																Column D	REEP5 1/2CTHY
																vs.	vs.
																Column B	Yop1p
																Unpaired t test
																P value	0.0023
																P value summary	**
																Significantly different (P < 0.05)?	Yes
																One- or two-tailed P value?	Two-tailed
																t, df	t=6.893, df=4
																Unpaired t test of REEP5 with REEP5 1/2CTHY
																Column D	REEP5 1/2CTHY
																vs.	vs.
																Column C	REEP5
																Unpaired t test
																P value	0.0202
																P value summary	*
																Significantly different (P < 0.05)?	Yes
																One- or two-tailed P value?	Two-tailed
																t, df	t=3.738, df=4
